# Supplementary material for: Source reservoir controls on the size, frequency, and composition of large-scale volcanic eruptions
Source: Sci Adv. 2024 May 10;10(19):eadd1595. doi: 10.1126/sciadv.add1595 (PMC11086626; doi:10.1126/sciadv.add1595)
Supplement: Supplementary file 2 — Movies S1 and S2 [file sciadv.add1595_movies_s1_and_s2.zip]

Archive with 2 entries (2 files):
- add1595_movie_S1.mp4
- add1595_movie_S2.mp4
